# Supplementary material for: Identification and characterization of CYPs induced in the Drosophila antenna by exposure to a plant odorant
Source: Sci Rep. 2021 Oct 15;11:20530. doi: 10.1038/s41598-021-99910-9 (PMC8521596; doi:10.1038/s41598-021-99910-9)
Supplement: Supplementary file 2 — Supplementary Information 2. [file 41598_2021_99910_MOESM2_ESM.xlsx]

## Sheet: OR Receptors
Expression of antennal OR family olfactory receptors
FB Symbol	Name in Dataset	RPM	DMSO 1	DMSO 2	DMSO 3	EL1	EL2	EL3	GA1	GA2	GA3		Mean	DMSO	EL	GA		log2 (RPM)	DMSO	EL	GA		FDR	EL vs DMSO	GA vs DMSO	GA vs EL
Orco	Orco		1227.83	1903.35	1360.23	1656.38	2157.64	2641.84	1997.05	2190.29	2817.99			1497.13	2151.95	2335.11			10.548	11.0714	11.1893			0.668641	0.838354	1
Or59b	Or59b		99.9368	128.25	81.7351	108.437	146.867	170.899	121.268	131.793	189.469			103.307	142.068	147.51			6.6908	7.15044	7.20467			0.711248	1	1
Or47b	Or47b		75.8386	109.972	83.5197	101.854	97.3987	153.171	100.78	94.5768	130.442			89.7769	117.474	108.6			6.48827	6.8762	6.76288			0.776635	1	0.962675
Or42b	Or42b		69.9322	107.84	77.452	96.4318	170.191	178.699	80.2917	94.5768	143.074			85.0747	148.441	105.981			6.41066	7.21374	6.72766			0.33422	1	0.55149
Or92a	Or92a		81.745	102.966	56.3936	67.3861	120.723	130.833	135.665	137.256	208.659			80.3682	106.314	160.527			6.32855	6.73219	7.32667			0.770233	0.229926	0.492122
Or98a	Or98a		34.2573	46.9135	33.5507	38.3404	52.2877	87.5769	47.8982	49.1663	60.2415			38.2405	59.4017	52.4353			5.25703	5.89243	5.71247			0.660255	1	0.932443
Or65b	Or65b		31.6585	42.0393	38.5476	39.5022	45.111	73.7489	44.022	44.7276	54.1688			37.4151	52.7874	47.6395			5.22555	5.72212	5.57409			0.745211	1	0.948678
Or22a	Or22a		32.3673	42.6486	36.7629	36.7913	51.0062	58.8573	45.1295	59.0678	63.6422			37.2596	48.8849	55.9465			5.21954	5.61132	5.80598			0.802837	1	0.976103
Or67d	Or67d		33.5485	39.2976	29.2676	42.9877	44.3421	68.4305	61.4647	50.1906	72.387			34.0379	51.9201	61.3474			5.08907	5.69822	5.93893			0.643372	0.636417	0.948678
Or47a	Or47a		26.9333	46.6088	25.3414	27.1093	38.9595	50.3478	37.654	48.4834	54.8975			32.9612	38.8056	47.0116			5.0427	5.27819	5.55495			0.900463	1	0.924103
Or65a	Or65a		25.0433	38.993	29.9814	41.8259	49.4683	66.3031	40.4227	32.4361	44.2095			31.3392	52.5324	39.0228			4.9699	5.71514	5.28624			0.52181	1	0.515688
Or9a	Or9a		24.3345	34.4235	27.483	28.2712	43.5731	44.6748	29.0711	31.7532	46.8815			28.747	38.8397	35.9019			4.84534	5.27946	5.16599			0.795088	1	0.978149
Or43b	Or43b		33.3123	27.7216	20.7015	25.9475	33.5769	40.4201	34.0548	33.8018	38.8655			27.2451	33.3148	35.574			4.76793	5.05809	5.15275			0.854527	1	1
Or7a	Or7a		21.4994	33.205	25.6984	34.8549	43.0605	50.7024	35.4391	44.7276	51.7397			26.8009	42.8726	43.9688			4.74421	5.42198	5.45841			0.632056	0.971762	1
Or35a	Or35a		19.3731	33.5096	27.483	33.3058	36.3964	48.2205	38.2078	40.9719	48.3389			26.7886	39.3075	42.5062			4.74355	5.29673	5.4096			0.745211	1	1
Or43a	Or43a		25.0433	31.6818	22.843	20.5257	26.9128	46.0931	31.5629	30.046	41.0517			26.5227	31.1772	34.2202			4.72916	4.96242	5.09678			0.906157	1	1
Or56a	Or56a		19.8456	35.0328	19.2738	22.0748	32.2954	39.3564	36.8234	23.2174	40.3229			24.7174	31.2422	33.4546			4.62745	4.96542	5.06413			0.867268	1	1
Or22b	Or22b		16.0655	33.5096	20.3445	26.7221	34.3459	37.5836	30.7323	33.8018	54.8975			23.3066	32.8838	39.8105			4.54266	5.03931	5.31508			0.793622	1	0.932443
Or69a	Or69a		17.2468	21.3243	16.7753	18.9765	25.6312	46.8022	22.98	19.1202	30.1208			18.4488	30.47	24.0737			4.20546	4.92932	4.58938			0.694421	1	0.836872
Or85b	Or85b		15.593	21.9336	14.2769	19.7511	29.2196	33.6834	21.3188	25.266	37.6509			17.2678	27.5514	28.0786			4.11001	4.78405	4.8114			0.712899	1	1
Or85a	Or85a		14.1754	19.4965	13.92	18.5893	17.6856	22.692	16.3352	24.2417	14.8175			15.864	19.6556	18.4648			3.98768	4.29687	4.20671			0.885405	1	1
Or67a	Or67a		11.5766	21.0197	9.63689	13.1674	23.5807	23.0465	26.5793	22.5345	29.1491			14.0777	19.9316	26.0877			3.81534	4.31698	4.7053			0.82622	0.939327	0.856809
Or13a	Or13a		11.3404	17.9733	9.63689	16.6529	30.7575	23.0465	27.4099	21.8517	28.9062			12.9835	23.4856	26.0559			3.69861	4.55371	4.70354			0.628744	0.786011	1
Or49b	Or49b		9.68655	20.4104	6.42459	13.5547	18.7108	24.4648	16.3352	24.2417	27.2058			12.1738	18.9101	22.5942			3.60571	4.24108	4.49788			0.790845	1	0.965763
Or67c	Or67c		14.1754	14.927	7.13844	8.52008	11.2777	10.2823	19.9345	19.1202	25.7484			12.0803	10.0267	21.601			3.59458	3.32578	4.43303			0.98498	0.997431	0.108549
Or65c	Or65c		5.90643	14.6224	13.92	15.1038	17.1729	20.5646	14.9509	10.9258	17.2466			11.4829	17.6138	14.3744			3.52142	4.13863	3.84543			0.812613	1	0.884881
Or23a	Or23a		11.3404	12.1853	9.63689	8.90736	14.0972	16.6644	12.1822	11.2673	17.0037			11.0542	13.223	13.4844			3.46652	3.72498	3.75322			0.91768	1	1
Or19b	Or19b		5.67018	14.0131	6.78151	5.80915	8.71462	13.4734	12.7359	16.3888	16.5178			8.8216	9.33238	15.2142			3.14104	3.22224	3.92734			0.975943	1	0.677554
Or67b	Or67b		5.67018	12.4899	6.78151	9.29463	9.73987	14.8916	15.2277	16.7302	18.704			8.31388	11.3087	16.8873			3.05552	3.49936	4.07787			0.879316	0.924753	0.732087
Or2a	Or2a		4.9614	9.74825	5.71075	5.80915	10.7651	13.1188	14.3971	9.56011	14.0887			6.8068	9.89769	12.682			2.76698	3.30709	3.66471			0.848284	1	0.952115
Or82a	Or82a		6.14269	5.78802	3.2123	6.19642	11.0214	8.50949	3.59928	2.73146	5.1011			5.04767	8.57578	3.81061			2.33562	3.10027	1.93002			0.745211	1	0.24389
Or83c	Or83c		4.9614	3.35096	2.49845	6.19642	5.38256	9.57318	5.81423	4.09719	6.80146			3.60361	7.05072	5.57096			1.84944	2.81777	2.47793			0.682718	1	0.939924
Or85f	Or85f		3.54386	5.17876	1.07077	4.26004	3.84469	6.02756	3.87615	7.51151	4.85819			3.26446	4.71076	5.41528			1.70684	2.23596	2.43704			0.882372	1	1
Or19a	Or19a		1.18129	6.70192	1.78461	3.09821	4.35731	8.15493	5.81423	4.43862	6.80146			3.22261	5.20348	5.68477			1.68823	2.37948	2.5071			0.864369	1	1
Or88a	Or88a		0	0.304633	1.07077	0.387276	1.02525	1.06369	1.10747	0.341432	0.971637			0.458466	0.825404	0.806847			-1.12511	-0.276827	-0.309633			0.922623	#N/A	1

## Sheet: IR receptors
Expression of antennal IR family olfactory receptors
FB Symbol	Name in Dataset	RPM	DMSO 1	DMSO 2	DMSO 3	EL1	EL2	EL3	GA1	GA2	GA3		Mean	DMSO	EL	GA		log2 (RPM)	DMSO	EL	GA		FDR	EL vs DMSO	GA vs DMSO	GA vs EL
Ir76b	Ir76b		111.986	168.767	111.36	155.685	200.693	252.094	205.713	198.372	279.103			130.704	202.824	227.729			7.03016	7.66408	7.83118			0.521061	0.541366	0.993289
Ir25a	Ir25a		113.876	147.442	101.009	124.703	181.726	213.446	156.43	191.885	265.5			120.776	173.292	204.605			6.91619	7.43706	7.6767			0.655875	0.625636	0.948678
Ir75a	Ir75a		62.8444	111.8	87.8028	124.703	122.005	150.334	157.261	122.916	171.494			87.4825	132.347	150.557			6.45092	7.04819	7.23416			0.619426	0.662614	0.978441
Ir64a	Ir64a		46.0702	69.7609	46.3998	49.1841	65.616	84.7404	75.8618	74.7737	93.0343			54.077	66.5135	81.2233			5.75694	6.05557	6.34382			0.844897	0.985594	0.892912
Ir8a	Ir8a		45.8339	76.1582	38.9045	63.9006	88.6841	105.66	79.738	93.211	117.082			53.6322	86.0814	96.6771			5.74503	6.42763	6.5951			0.52181	0.563961	0.988464
Ir40a	Ir40a		25.9883	40.8208	30.6953	33.3058	45.111	56.0208	45.9601	41.6547	50.5251			32.5015	44.8125	46.0467			5.02243	5.48583	5.52502			0.776969	1	1
Ir31a	Ir31a		13.2304	32.5957	19.6307	29.433	29.2196	26.5922	20.7651	18.7788	28.1775			21.8189	28.4149	22.5738			4.44751	4.82858	4.49658			0.860891	1	0.773453
Ir76a	Ir76a		9.21404	20.715	14.2769	15.1038	21.7866	23.4011	17.4427	13.6573	19.9186			14.7353	20.0971	17.0062			3.88121	4.32892	4.08799			0.85717	1	0.915256
Ir75b	Ir75b		10.6316	13.0992	3.92614	7.35825	12.303	21.2737	15.2277	13.9987	29.6349			9.21898	13.645	19.6205			3.20461	3.7703	4.29429			0.837586	0.867302	0.848735
Ir84a	Ir84a		6.14269	10.9668	8.2092	8.52008	10.2525	14.8916	12.7359	11.2673	17.7324			8.43956	11.2214	13.9119			3.07717	3.48818	3.79824			0.884298	1	0.965075
Ir92a	Ir92a		6.85146	12.1853	5.35383	2.32366	12.5593	23.0465	16.0583	14.6816	21.1331			8.1302	12.6432	17.291			3.02329	3.66029	4.11195			0.853873	0.846094	0.939123
Ir75c	Ir75c		3.54386	6.39729	4.28306	5.03459	5.38256	10.2823	3.59928	3.75576	4.85819			4.7414	6.89982	4.07108			2.24531	2.78656	2.02541			0.860891	1	0.660223
Ir93a	Ir93a		2.36257	5.17876	2.85537	3.09821	3.58837	5.31843	3.59928	3.07289	7.7731			3.46557	4.00167	4.81509			1.79309	2.0006	2.26756			0.956956	1	1
Ir41a	Ir41a		1.89006	3.04633	1.42769	1.54911	3.07575	3.90018	1.38434	2.39003	4.37237			2.12136	2.84168	2.71558			1.08499	1.50674	1.44126			0.933062	1	1
Ir75d	Ir75d		1.18129	2.7417	1.42769	0.774553	3.58837	4.60931	2.21494	4.78005	5.82982			1.78356	2.99075	4.27494			0.834757	1.5805	2.0959			0.868194	0.939476	0.947553
Ir68a	Ir68a		3.78012	1.8278	0.713844	2.32366	1.02525	0	5.81423	0.682865	0.971637			2.10725	1.1163	2.48958			1.07536	0.158728	1.3159			0.907745	1	0.84709

## Sheet: CYPs
Expression of CYPs
FB Symbol	Name in Dataset	RPM	DMSO 1	DMSO 2	DMSO 3	EL1	EL2	EL3	GA1	GA2	GA3		Mean	DMSO	EL	GA		log2 (RPM)	DMSO	EL	GA		FDR	EL vs DMSO	GA vs DMSO	GA vs EL
Cyp6w1	Cyp6w1		2171.68	4040.65	3487.13	3212.85	4038.46	4756.81	3220.25	6100.37	6112.57			3233.15	4002.7	5144.4			11.6587	11.9668	12.3288			0.844897	0.931613	0.84575
Cyp6a2	Cyp6a2		822.884	1385.77	1037.21	1072.76	1419.97	1887.69	1261.41	3466.56	2932.89			1081.96	1460.14	2553.62			10.0794	10.5119	11.3183			0.749443	0.173698	0.353657
Cyp4e2	Cyp4e2		601.275	760.668	589.278	631.261	986.034	1032.84	602.188	1078.58	1268.96			650.407	883.378	983.244			9.3452	9.78689	9.94141			0.727915	0.944601	1
Cyp4d21	Cyp4d21		437.312	659.53	581.426	699.808	576.959	623.32	476.213	333.921	280.803			559.423	633.363	363.646			9.12779	9.30689	8.50639			0.8972	1	0.0515712
Cyp4p1	Cyp4p1		288.234	587.332	581.783	477.512	558.249	576.518	724.287	1307.34	1778.34			485.783	537.426	1269.99			8.92417	9.06992	10.3106			0.933062	0.1165	0.0169631
Cyp313a1	Cyp313a1		211.687	519.094	582.139	673.474	591.057	484.686	113.516	123.257	84.5324			437.64	583.072	107.102			8.7736	9.18753	6.74284			0.830564	0.00576596	4.13e-14
Cyp308a1	Cyp308a1		215.23	369.215	345.143	338.48	396.515	385.764	256.933	299.095	329.142			309.863	373.586	295.057			8.27549	8.5453	8.20485			0.85717	1	0.66249
Cyp6g1	Cyp6g1		254.213	378.659	278.756	286.585	315.264	374.772	80.8454	174.472	126.07			303.876	325.54	127.129			8.24734	8.34669	6.99015			0.931282	0.28895	0.00254057
Cyp9f2	Cyp9f2		155.221	277.216	318.017	269.544	339.614	250.675	150.339	212.371	174.895			250.151	286.611	179.202			7.96666	8.16295	7.48544			0.916207	1	0.173504
Cyp6d5	Cyp6d5		123.563	282.395	313.734	186.667	277.074	272.658	600.803	2380.47	1961.74			239.897	245.466	1647.67			7.90627	7.93938	10.6862			0.983477	0.000301362	5.41e-07
Cyp6g2	Cyp6g2		134.194	248.58	167.753	225.008	138.665	222.31	132.897	92.5282	83.8037			183.509	195.328	103.076			7.51971	7.60975	6.68757			0.946011	0.841162	0.0287634
Cyp6t3	Cyp6t3		113.404	224.21	202.732	255.602	149.686	212.383	138.711	99.3568	89.8764			180.115	205.891	109.315			7.49277	7.68573	6.77234			0.912968	1	0.0293363
Cyp6a20	Cyp6a20		72.531	147.442	196.664	136.321	216.584	158.844	189.931	260.171	417.804			138.879	170.583	289.302			7.11769	7.41433	8.17643			0.889882	0.538371	0.280756
Cyp4g15	Cyp4g15		27.8784	141.045	235.925	124.316	174.036	94.3135	68.9401	97.9911	82.1033			134.95	130.888	83.0115			7.07628	7.03219	6.37524			1	1	0.24508
Cyp4d20	Cyp4d20		81.0363	150.489	155.261	152.2	156.607	149.98	85.5522	106.527	118.783			128.929	152.929	103.621			7.01043	7.25672	6.69517			0.884298	1	0.266851
Cyp9b2	Cyp9b2		57.1743	123.072	115.286	111.536	97.3987	104.596	84.9985	123.257	135.786			98.5106	104.51	114.681			6.62221	6.7075	6.84148			0.957055	1	1
Cyp28c1	Cyp28c1		64.4982	111.8	109.575	88.299	121.236	115.587	97.4575	105.161	153.519			95.2912	108.374	118.712			6.57427	6.75988	6.89133			0.912968	1	1
Cyp6v1	Cyp6v1		115.294	73.4165	67.4582	51.5078	54.3382	39.0018	23.2569	29.7046	26.9629			85.3894	48.2826	26.6415			6.41599	5.59343	4.7356			0.582173	0.0386605	0.0600084
Cyp6a17	Cyp6a17		51.5041	87.125	114.572	87.1372	95.6045	85.4495	63.1259	125.989	142.588			84.4003	89.3971	110.567			6.39918	6.48216	6.78878			0.960997	1	0.900534
Cyp6a21	Cyp6a21		38.7462	84.3833	102.08	74.7443	79.9695	72.3307	72.5394	431.912	220.076			75.0697	75.6815	241.509			6.23016	6.24187	7.91593			0.988577	0.167793	0.0206253
Cyp9b1	Cyp9b1		42.2901	88.9528	82.4489	80.5535	84.0705	88.286	50.39	68.9693	87.4473			71.2306	84.3033	68.9355			6.15443	6.39752	6.10718			0.890775	1	0.786515
Cyp28a5	Cyp28a5		40.4	70.6748	86.0182	67.7734	91.5035	74.4581	42.3608	69.6522	86.7186			65.6977	77.9117	66.2439			6.03777	6.28377	6.04972			0.897302	1	0.896381
Cyp12b2	Cyp12b2		30.2409	58.1849	63.889	52.2823	47.9304	48.9296	37.3772	54.2877	40.08			50.7716	49.7141	43.915			5.66595	5.63558	5.45664			1	1	0.926087
Cyp12a4	Cyp12a4		24.5708	53.3107	68.8859	52.2823	59.4645	49.2841	32.9473	72.0422	54.4117			48.9225	53.677	53.1337			5.61243	5.74623	5.73156			0.954454	1	1
Cyp4d8	Cyp4d8		34.9661	62.1451	45.686	68.5479	65.1034	71.6216	32.1167	59.4092	42.752			47.5991	68.4243	44.7593			5.57286	6.09644	5.48412			0.706239	1	0.313953
Cyp317a1	Cyp317a1		26.9333	55.1385	54.2521	43.375	65.1034	50.3478	28.7943	39.6062	43.4808			45.4413	52.9421	37.2937			5.50593	5.72634	5.22086			0.916207	1	0.453935
Cyp6u1	Cyp6u1		49.8503	48.7413	31.4091	36.0167	38.9595	39.711	42.3608	32.4361	42.752			43.3336	38.2291	39.183			5.43741	5.2566	5.29215			0.998716	1	1
Cyp6a8	Cyp6a8		17.7193	53.92	39.2614	27.1093	30.2449	62.7575	198.237	800.659	600.715			36.9669	40.0372	533.204			5.20816	5.32327	9.05854			0.961674	1.81018e-07	2.2e-10
Cyp311a1	Cyp311a1		14.648	44.4764	44.9721	42.9877	41.7789	35.1017	21.042	25.6074	19.6757			34.6988	39.9561	22.1083			5.11682	5.32034	4.46652			0.942855	1	0.0678745
Cyp6a22	Cyp6a22		43.7076	19.1919	15.3476	8.90736	13.8409	8.50949	7.19857	13.3159	13.1171			26.0824	10.4192	11.2105			4.705	3.38118	3.48678			0.475324	0.93966	1
Cyp12a5	Cyp12a5		18.6643	26.8077	28.9107	24.0111	29.2196	22.692	21.3188	44.3862	20.1615			24.7942	25.3076	28.6222			4.63193	4.6615	4.83906			0.983285	1	0.99726
Cyp4ac2	Cyp4ac2		21.9719	24.3706	22.4861	26.3348	36.1401	34.3925	17.1658	12.2916	11.6596			22.9429	32.2891	13.7057			4.51997	5.01298	3.7767			0.759193	1	0.00641208
Cyp4e1	Cyp4e1		12.5216	26.5031	27.483	39.1149	33.5769	21.6283	14.1203	29.0217	24.7767			22.1692	31.44	22.6396			4.47049	4.97453	4.50078			0.820333	1	0.730443
Cyp6a9	Cyp6a9		10.6316	21.6289	31.0522	17.8147	22.5555	14.1825	24.6412	72.7251	43.2379			21.1042	18.1842	46.8681			4.39946	4.18462	5.55053			0.979206	0.725928	0.0321275
Cyp6a23	Cyp6a23		12.7579	23.4567	16.7753	17.0402	19.7361	24.1102	16.8889	61.1164	18.2182			17.6633	20.2955	32.0745			4.14268	4.34309	5.00336			0.931282	1	0.71096
Cyp28d1	Cyp28d1		5.90643	17.6687	25.3414	16.6529	20.7613	18.0827	9.96725	27.656	12.1455			16.3055	18.499	16.5896			4.02729	4.20937	4.05221			0.965042	1	1
Cyp313a4	Cyp313a4		17.2468	13.7085	13.563	19.3638	23.5807	28.7195	16.8889	23.5588	46.8815			14.8394	23.888	29.1098			3.89136	4.57822	4.86343			0.696988	0.870528	0.958873
Cyp4p3	Cyp4p3		6.61521	19.1919	17.1322	15.8783	18.7108	15.2462	18.827	24.2417	32.3069			14.3131	16.6118	25.1252			3.83927	4.05413	4.65106			0.94959	1	0.604046
Cyp305a1	Cyp305a1		5.90643	14.3177	12.1353	11.6183	7.17675	5.31843	11.0747	8.53581	9.47346			10.7865	8.03782	9.69466			3.43116	3.00681	3.27719			0.94676	1	0.993289
Cyp6t1	Cyp6t1		16.538	5.78802	6.06767	4.26004	5.12625	2.48194	1.66121	7.51151	2.42909			9.46457	3.95607	3.86727			3.24254	1.98407	1.95132			0.724169	1	1
Cyp12e1	Cyp12e1		5.90643	9.74825	9.27997	11.231	10.7651	4.25475	6.36796	6.82865	9.23055			8.31155	8.7503	7.47572			3.05512	3.12933	2.90221			0.98243	1	0.978149
Cyp4e3	Cyp4e3		5.43392	7.92045	7.49536	3.09821	3.84469	3.90018	6.9217	55.6535	12.8742			6.94991	3.61436	25.1498			2.79699	1.85374	4.65247			0.776969	0.372501	0.00466775

## Sheet: carboxylesterases
Expression of carboxylesterases
FB Symbol	Name in Dataset	RPM	DMSO 1	DMSO 2	DMSO 3	EL1	EL2	EL3	GA1	GA2	GA3		Mean	DMSO	EL	GA		log2 (RPM)	DMSO	EL	GA		FDR	EL vs DMSO	GA vs DMSO	GA vs EL
Jhedup	Jhedup		3081.5	4699.88	3863.68	3908.01	4907.36	6144.92	3015.37	4343.02	3555.95			3881.69	4986.76	3638.11			11.9225	12.2839	11.829			0.790845	1	0.566501
Est-6	Est-6		792.171	1461.93	1493	1310.54	1438.94	1192.04	338.886	618.334	521.769			1249.04	1313.84	492.997			10.2866	10.3596	8.94543			0.958675	0.188125	0.000482098
CG4757	CG4757		197.984	405.162	437.586	357.069	383.443	336.125	121.545	218.517	121.94			346.91	358.879	154.001			8.43842	8.48735	7.26679			0.971878	0.478419	0.00525133
alpha-Est1	alpha-Est1		236.021	416.433	386.189	405.091	515.444	401.364	212.911	237.637	278.617			346.215	440.633	243.055			8.43552	8.78343	7.92514			0.814387	1	0.0274602
Ace	Ace		115.766	209.892	214.51	228.88	242.984	235.784	216.511	173.106	246.796			180.056	235.883	212.138			7.4923	7.88193	7.72886			0.795088	1	0.915256
Apt1	CG18815		145.298	182.475	159.901	175.823	182.751	180.472	136.496	196.324	170.037			162.558	179.682	167.619			7.34481	7.4893	7.38904			0.905343	1	0.97817
puml	CG1882		116.239	168.767	182.744	165.754	180.444	182.245	235.061	562.339	554.562			155.916	176.148	450.654			7.28463	7.46064	8.81588			0.90713	0.0422943	0.0075335
lama	lama		143.172	116.674	98.5104	97.2064	121.492	109.205	216.234	193.251	352.704			119.452	109.301	254.063			6.90029	6.77217	7.98904			1	0.135874	0.0043059
alpha-Est8	alpha-Est8		86.9427	137.999	108.504	133.998	127.131	155.298	110.193	105.503	111.01			111.149	138.809	108.902			6.79635	7.11696	6.76688			0.813999	1	0.596055
CG5355	CG5355		165.616	70.0656	58.8921	56.5424	60.2334	58.5028	127.082	57.3606	57.3266			98.1913	58.4262	80.5899			6.61752	5.86854	6.33253			0.745211	1	0.746252
alpha-Est10	alpha-Est10		76.0749	106.621	103.864	99.53	144.56	144.661	89.9821	145.109	185.583			95.5202	129.584	140.225			6.57773	7.01774	7.13159			0.745211	1	1
Rcd1	Rcd1		139.628	61.2312	50.6829	52.6696	60.7461	58.1482	67.2789	50.1906	64.1281			83.8474	57.1879	60.5325			6.38969	5.83764	5.91964			0.854984	1	1
CG2059	CG2059		50.3228	40.5162	39.9752	37.9531	37.6779	27.6558	30.7323	38.2404	42.5091			43.6047	34.429	37.1606			5.44641	5.10555	5.2157			0.93531	1	1
CG5068	CG5068		47.0152	38.3837	42.4737	30.2076	34.0896	43.9657	38.2078	33.4604	38.3797			42.6242	36.0876	36.6826			5.4136	5.17343	5.19702			0.972491	1	1
CG17333	CG17333		34.0211	30.7679	34.2645	29.0457	28.4507	23.7557	20.7651	25.6074	19.9186			33.0178	27.084	22.097			5.04517	4.75937	4.46578			0.957116	1	0.841459
sfl	sfl		44.4164	26.1984	26.0553	23.6239	22.0429	19.1464	52.0512	21.1688	28.6633			32.2234	21.6044	33.9611			5.01004	4.43325	5.08581			0.856847	1	0.558863
clt	clt		32.131	31.3772	32.8368	26.7221	24.3497	23.4011	16.0583	27.3146	26.9629			32.115	24.8243	23.4453			5.00518	4.63368	4.55123			0.927744	1	1
alpha-Est7	alpha-Est7		15.3567	45.9996	33.9076	45.6986	39.2158	32.2652	21.5957	48.142	33.7644			31.7546	39.0599	34.5007			4.98889	5.28761	5.10855			0.898287	1	0.966494
PGAP1	CG3160		44.4164	27.7216	17.1322	28.6585	30.7575	33.6834	22.4263	22.1931	32.3069			29.7567	31.0331	25.6421			4.89514	4.95574	4.68044			0.951051	1	0.843418
alpha-Est9	alpha-Est9		17.2468	35.3374	36.0491	29.0457	37.4216	34.038	27.4099	47.4591	41.7804			29.5444	33.5018	38.8831			4.88481	5.06617	5.28107			0.937221	1	0.96411
Jhe	Jhe		16.3018	33.205	34.6214	44.9241	40.7537	22.692	30.4555	31.7532	76.2735			28.0427	36.1232	46.1607			4.80955	5.17486	5.52859			0.878938	1	0.921573
CG5377	CG5377		29.0597	24.6753	24.9845	17.8147	22.0429	23.0465	17.1658	25.6074	19.9186			26.2398	20.968	20.8973			4.71369	4.39012	4.38524			0.952655	1	1
CG6567	CG6567		25.2795	12.7946	9.63689	7.74553	9.73987	9.92774	16.6121	8.87724	8.50183			15.9037	9.13771	11.3304			3.99129	3.19183	3.50212			0.826097	1	0.9776
CG10175	CG10175		14.8842	10.6621	13.2061	15.4911	10.7651	13.8279	21.042	14.6816	32.7928			12.9175	13.3614	22.8388			3.69125	3.74	4.51341			0.976548	1	0.475611
CG3184	CG3184		9.92281	11.576	7.85228	8.1328	11.0214	10.9914	8.30604	7.51151	11.1738			9.78371	10.0486	8.99713			3.29038	3.32892	3.16946			0.977225	1	0.993289

## Sheet: GSTs
Expression of GSTs
FB Symbol	Name in Dataset	RPM	DMSO 1	DMSO 2	DMSO 3	EL1	EL2	EL3	GA1	GA2	GA3		Mean	DMSO	EL	GA		log2 (RPM)	DMSO	EL	GA		FDR	EL vs DMSO	GA vs DMSO	GA vs EL
GstD1	GstD1		1526.69	2084.6	2570.91	1891.85	2214.28	2266.36	3970.84	6029.35	6426.89			2060.74	2124.16	5475.7			11.0089	11.0527	12.4188			0.966698	0.0472376	0.000928859
GstE4	GstE4		1631.83	2553.13	1961.64	2174.56	3406.91	3491.02	2426.47	2758.77	4008.25			2048.87	3024.16	3064.5			11.0006	11.5623	11.5814			0.643372	0.975704	1
GstE12	GstE12		301.464	624.193	768.81	592.92	610.793	564.463	310.923	465.031	316.268			564.822	589.392	364.074			9.14165	9.20308	8.50809			0.97055	1	0.169755
GstE6	GstE6		320.601	471.572	523.604	443.044	548.509	495.323	429.422	670.232	712.21			438.592	495.625	603.955			8.77674	8.95311	9.2383			0.910163	1	0.901414
GstE3	GstE3		183.336	340.275	414.743	326.474	387.544	428.666	437.451	1983.04	929.371			312.785	380.895	1116.62			8.28903	8.57325	10.1249			0.879294	0.053822	0.0226609
GstD11	GstD11		132.304	214.766	190.239	191.315	270.666	275.495	230.077	237.637	313.839			179.103	245.825	260.518			7.48465	7.94149	8.02524			0.745211	1	1
GstE9	GstE9		113.404	176.382	213.439	158.009	220.941	176.572	149.786	345.53	256.998			167.742	185.174	250.771			7.3901	7.53274	7.97023			0.933062	1	0.754833
GstO3	GstO3		90.2503	159.932	178.461	132.061	162.758	177.636	212.635	869.287	396.185			142.881	157.485	492.702			7.15867	7.29907	8.94457			0.936999	0.0481885	0.00942552
GstD8	GstD8		105.607	156.581	146.695	155.298	203.256	181.89	264.409	251.294	345.903			136.294	180.148	287.202			7.09058	7.49304	8.16592			0.754905	0.174748	0.236043
GstE5	GstE5		82.4538	148.661	154.904	142.13	159.939	160.617	124.037	139.646	159.834			128.673	154.229	141.172			7.00756	7.26893	7.14131			0.878938	1	0.948126
GstE7	GstE7		77.9649	129.164	131.704	115.408	133.795	149.625	190.762	451.374	376.752			112.944	132.943	339.629			6.81947	7.05466	8.40782			0.884298	0.0298404	0.00646886
GstD2	GstD2		68.0421	126.118	139.2	82.8772	125.337	157.071	1429.47	1832.47	2708.44			111.12	121.762	1990.13			6.79597	6.92792	10.9586			0.94676	1.26088e-13	2.78e-23
GstS1	GstS1		139.628	81.0323	86.3751	73.1952	79.7132	64.8849	69.7707	78.188	77.731			102.345	72.5978	75.2299			6.6773	6.18185	6.23323			0.844897	1	1
GstO2	GstO2		109.387	85.2972	91.372	79.3917	77.919	74.4581	78.0768	71.7008	59.5128			95.3521	77.2562	69.7634			6.57519	6.27158	6.1244			0.936999	1	0.915588
GstT4	GstT4		48.669	92.913	83.8766	63.1261	67.1539	66.3031	46.2369	56.6778	33.2786			75.1529	65.5277	45.3978			6.23176	6.03403	5.50455			0.974844	1	0.364065
GstE11	GstE11		48.669	64.5822	56.7506	39.8895	37.6779	46.8022	31.2861	60.775	55.3833			56.6672	41.4565	49.1481			5.82444	5.37353	5.61906			0.87382	1	0.943879
GstD9	GstD9		40.8725	54.5293	41.7599	41.4386	39.4721	51.4115	113.793	173.106	143.316			45.7206	44.1074	143.405			5.51477	5.46295	7.16395			0.995823	0.00425348	2e-06
gfzf	gfzf		71.3497	28.0262	27.1261	23.6239	32.5517	23.0465	47.8982	24.5831	26.4771			42.1673	26.4074	32.9861			5.39805	4.72287	5.04379			0.826195	1	0.924618
GstD3	GstD3		33.076	35.9467	55.3229	46.4732	51.5188	47.8659	256.103	258.464	263.314			41.4485	48.6193	259.294			5.37325	5.60346	8.01844			0.904771	4.46808e-07	1.02e-15
GstT1	GstT1		59.0643	32.9003	24.6276	26.7221	20.2487	23.4011	28.2405	32.4361	27.6917			38.8641	23.4573	29.4561			5.28037	4.55196	4.88049			0.791986	1	0.895566
GstO1	GstO1		50.0866	31.3772	28.9107	27.8839	28.1944	25.5285	19.6576	22.1931	15.3033			36.7915	27.2022	19.0513			5.2013	4.76565	4.25182			0.911674	0.997431	0.524994
GstE1	GstE1		45.5977	25.8938	32.4799	18.5893	23.3244	28.0104	30.1786	48.142	35.9506			34.6571	23.308	38.0904			5.11508	4.54276	5.25135			0.848284	1	0.360086
GstZ2	GstZ2		11.3404	50.2644	37.8337	40.2767	32.808	26.9467	15.7815	20.4859	13.6029			33.1462	33.3438	16.6234			5.05077	5.05935	4.05515			0.995823	1	0.0546192
GstE8	GstE8		29.5322	27.7216	38.1906	34.4676	37.9342	30.4923	39.5921	91.1624	67.7717			31.8148	34.2981	66.1754			4.99163	5.10006	6.04822			0.951447	0.478419	0.113096
GstT3	GstT3		25.0433	26.5031	28.9107	18.202	23.8371	20.9192	23.2569	25.6074	22.1047			26.819	20.9861	23.6564			4.74518	4.39136	4.56416			0.936999	1	1
GstE13	GstE13		33.7848	15.8409	27.483	23.6239	17.9419	9.92774	26.5793	19.1202	13.8458			25.7029	17.1645	19.8485			4.68386	4.10136	4.31095			0.883927	1	1
GstT2	GstT2		27.6421	20.1058	19.9876	16.6529	20.505	17.7281	16.0583	24.2417	20.6473			22.5785	18.2953	20.3158			4.49688	4.1934	4.34453			0.960997	1	1
GstZ1	GstZ1		12.5216	7.61582	7.85228	5.03459	5.12625	9.21862	8.30604	4.09719	4.12946			9.32991	6.45982	5.51089			3.22186	2.69149	2.46229			0.922623	1	0.9714

## Sheet: UGTs
Expression of UGTs
FB Symbol	Name in Dataset	RPM	DMSO 1	DMSO 2	DMSO 3	EL1	EL2	EL3	GA1	GA2	GA3		Mean	DMSO	EL	GA		log2 (RPM)	DMSO	EL	GA		FDR	EL vs DMSO	GA vs DMSO	GA vs EL
Ugt35B1	Ugt35b		1011.89	1499.4	1677.53	1750.88	2024.61	1668.92	791.565	1360.61	1443.85			1396.28	1814.8	1198.68			10.4474	10.8256	10.2272			0.793622	1	0.362036
Ugt49C1	CG15661		288.706	469.744	540.38	547.222	626.428	684.66	396.198	474.25	597.314			432.943	619.436	489.254			8.75803	9.27481	8.93444			0.730183	1	0.697844
Ugt302C1	Ugt86Da		129.233	184.303	170.252	160.332	230.425	231.175	219.556	394.013	612.617			161.262	207.311	408.729			7.33327	7.69565	8.675			0.791042	0.097998	0.135155
Ugt37D1	Ugt36Bc		83.3988	141.654	149.907	132.061	171.986	180.827	85.5522	152.962	162.263			124.987	161.625	133.592			6.96563	7.3365	7.06169			0.813958	1	0.85985
Ugt35A1	Ugt35a		56.4655	131.297	155.975	102.241	163.271	114.878	79.4611	131.451	135.543			114.579	126.797	115.485			6.8402	6.98637	6.85157			0.952655	1	0.977041
Ugt301D1	CG10178		49.3778	108.449	113.858	128.576	136.102	114.524	58.4191	75.1151	68.0146			90.5617	126.4	67.183			6.50083	6.98186	6.07002			0.774196	1	0.0126202
Ugt35C1	Ugt86Dd		67.3333	104.489	98.5104	89.4609	97.1424	148.562	268.562	843.679	789.941			90.1109	111.722	634.061			6.49363	6.80376	9.30848			0.844897	9.11217e-06	1.3e-06
Ugt50B3	CG30438		63.5532	87.7343	71.3844	84.4263	111.24	118.069	63.1259	89.7967	104.451			74.2239	104.578	85.7912			6.21381	6.70844	6.42276			0.686067	1	0.801731
Ugt49B1	CG4302		41.5813	72.5026	65.3167	49.1841	76.8937	82.2584	70.0476	172.765	200.886			59.8002	69.4454	147.899			5.90208	6.11781	7.20847			0.901839	0.173698	0.0927904
Ugt316A1	CG3797		82.6901	47.2181	27.483	22.8493	33.3206	34.7471	51.2206	31.4118	32.3069			52.4637	30.3057	38.3131			5.71325	4.92152	5.25977			0.749304	1	0.896107
Ugt36D1	CG17323		16.538	18.278	36.7629	18.202	32.808	24.8194	11.9053	31.7532	19.9186			23.8596	25.2764	21.1924			4.5765	4.65972	4.40547			0.976551	1	0.949237
Ugt35E2	Ugt86De		10.1591	19.8011	27.1261	31.7567	30.2449	17.019	13.5665	10.5844	25.5055			19.0288	26.3402	16.5521			4.25011	4.71919	4.04895			0.85717	1	0.48311
Ugt305A1	CG18869		5.67018	11.8807	11.0646	6.97098	8.45831	9.92774	15.7815	9.90154	11.1738			9.53848	8.45234	12.2856			3.25376	3.07935	3.6189			0.999839	1	0.840598
Supplementary Data S1. RNASeq analysis of olfactory receptors and ODEs.
There are six sheets reporting the RNASeq gene expression data and differential expression analysis results for different gene families: OR receptors, IR receptors, CYPs, carboxylesterases, GSTs, and UGTs.
The first column lists the current FlyBase gene symbol and is followed by the gene name in the RNASeq dataset. This is followed by 9 columns (D-L) listing the expression of each gene (RPM) in each of
three samples in each of three conditions (DMSO exposed, geranyl acetate exposed, and ethyl lactate exposed). Columns O-Q report the mean expression in each condition. Columns T-V report the log2(RPM)
in each condition. Columns Y-AA list the FDR rates resulting from the EdgeR ExactTest for differential gene expression for each comparison.
